# Supplementary material for: LINC00106/RPS19BP1/p53 axis promotes the proliferation and migration of human prostate cancer cells
Source: PeerJ. 2023 May 8;11:e15232. doi: 10.7717/peerj.15232 (PMC10174055; doi:10.7717/peerj.15232)
Supplement: Supplemental Information 1 [file peerj-11-15232-s001.zip]

Archive with 14 entries (12 files):
- Luciferase Assay/Knock down LINC00106/
- Luciferase Assay/Knock down LINC00106/DU145 report.pzfx
- Luciferase Assay/Knock down LINC00106/du145 report.xlsx
- Luciferase Assay/Knock down LINC00106/du145.tif
- Luciferase Assay/Knock down LINC00106/pc3 report.pzfx
- Luciferase Assay/Knock down LINC00106/pc3 report.xlsx
- Luciferase Assay/Knock down LINC00106/pc3.tif
- Luciferase Assay/Overexpression of RPS19BP1/
- Luciferase Assay/Overexpression of RPS19BP1/DU145 report.pzfx
- Luciferase Assay/Overexpression of RPS19BP1/du145 report.xlsx
- Luciferase Assay/Overexpression of RPS19BP1/du145.tif
- Luciferase Assay/Overexpression of RPS19BP1/pc3 report.pzfx
- Luciferase Assay/Overexpression of RPS19BP1/pc3 report.xlsx
- Luciferase Assay/Overexpression of RPS19BP1/pc3.tif
