# Supplementary material for: LINC00106/RPS19BP1/p53 axis promotes the proliferation and migration of human prostate cancer cells
Source: PeerJ. 2023 May 8;11:e15232. doi: 10.7717/peerj.15232 (PMC10174055; doi:10.7717/peerj.15232)
Supplement: Supplemental Information 1 [file peerj-11-15232-s001.zip › Luciferase Assay/Knock down LINC00106/du145 report.xlsx]

## Sheet: luc
软件版本	2.04.11
实验文件路径:	F:\
方案文件路径:
板编号	板 1
日期	2021-10-17
时间	08:34:25
检测仪类型:	Synergy 2
检测仪序列号:	271352
检测类型	检测仪
程序详细信息
板类型	96 WELL PLATE
检测	吸收光 终点
	全板
	波长: full
	检测速度: 正常, 延迟: 100 msec, 测量值/数据点: 8
结果
		1	2	3	4	5	6	7	8	9	10	11	12
	A	633	622	601										si-nc
	B	1341	1267	1302										si-linc
	C	1531	1794	1412										si-rps
	D
	E
	F
	G
	H

## Sheet: re
软件版本	2.04.11
实验文件路径:	F:\
方案文件路径:
板编号	板 1
日期	2021-10-17
时间	09:43:32
检测仪类型:	Synergy 2
检测仪序列号:	271352
检测类型	检测仪
程序详细信息
板类型	96 WELL PLATE
检测	吸收光 终点
	全板
	波长: full
	检测速度: 正常, 延迟: 100 msec, 测量值/数据点: 8
结果
		1	2	3	4	5	6	7	8	9	10	11	12
	A	121	110	125
	B	127	109	132
	C	114	163	141
	D
	E
	F
	G
	H

## Sheet: 统计
			luc				re
		633	622	601		121	110	125		si-nc
		1341	1267	1302		127	109	132		si-linc
		1531	1794	1412		114	163	141		si-rps
				5.2314	5.65455	4.808				si-nc
				10.5591	11.6239	9.86364				si-linc
				13.4298	11.0061	10.0142				si-rps
				矫正
				1.00008	1.08097	0.919136				si-nc
				2.01855	2.22211	1.88561				si-linc
				2.56735	2.10402	1.91439				si-rps
