# Supplementary material for: LINC00106/RPS19BP1/p53 axis promotes the proliferation and migration of human prostate cancer cells
Source: PeerJ. 2023 May 8;11:e15232. doi: 10.7717/peerj.15232 (PMC10174055; doi:10.7717/peerj.15232)
Supplement: Supplemental Information 1 [file peerj-11-15232-s001.zip › Luciferase Assay/Knock down LINC00106/pc3 report.xlsx]

## Sheet: luc
软件版本	2.04.11
实验文件路径:	F:\
方案文件路径:
板编号	板 1
日期	2021-09-10
时间	12:12:23
检测仪类型:	Synergy 2
检测仪序列号:	271352
检测类型	检测仪
程序详细信息
板类型	96 WELL PLATE
检测	吸收光 终点
	全板
	波长: full
	检测速度: 正常, 延迟: 100 msec, 测量值/数据点: 8
结果
		1	2	3	4	5	6	7	8	9	10	11	12
	A	479	468	501										si-nc
	B	1041	956	998										si-linc
	C	1168	1076	1198										si-rps
	D
	E
	F
	G
	H

## Sheet: re
软件版本	2.04.11
实验文件路径:	F:\
方案文件路径:
板编号	板 1
日期	2021-09-10
时间	13:43:32
检测仪类型:	Synergy 2
检测仪序列号:	271352
检测类型	检测仪
程序详细信息
板类型	96 WELL PLATE
检测	吸收光 终点
	全板
	波长: full
	检测速度: 正常, 延迟: 100 msec, 测量值/数据点: 8
结果
		1	2	3	4	5	6	7	8	9	10	11	12
	A	112	126	108
	B	120	108	115
	C	120	99	106
	D
	E
	F
	G
	H

## Sheet: 统计
			luc				re
		479	468	501		112	126	108
		1041	956	998		120	108	115
		1168	1076	1198		120	99	106
				4.27679	3.71429	4.63889
				8.675	8.85185	8.67826
				9.73333	10.8687	11.3019
				矫正
				1.01589	0.882274	1.1019
				2.06062	2.10263	2.06139
				2.31201	2.5817	2.6846
