# Supplementary material for: LINC00106/RPS19BP1/p53 axis promotes the proliferation and migration of human prostate cancer cells
Source: PeerJ. 2023 May 8;11:e15232. doi: 10.7717/peerj.15232 (PMC10174055; doi:10.7717/peerj.15232)
Supplement: Supplemental Information 1 [file peerj-11-15232-s001.zip › Luciferase Assay/Overexpression of RPS19BP1/pc3 report.xlsx]

## Sheet: luc
软件版本	2.04.11
实验文件路径:	F:\
方案文件路径:
板编号	板 1
日期	2022-03-03
时间	14:12:16
检测仪类型:	Synergy 2
检测仪序列号:	271352
检测类型	检测仪
程序详细信息
板类型	96 WELL PLATE
检测	吸收光 终点
	全板
	波长: full
	检测速度: 正常, 延迟: 100 msec, 测量值/数据点: 8
结果
		1	2	3	4	5	6	7	8	9	10	11	12
	A	577	483	512										EV
	B	197	186	156										pcDNA3.1-RPS19BP1
	C	442	412	373										pcDNA3.1-RPS19BP1+si-LINC
	D
	E
	F
	G
	H

## Sheet: re
软件版本	2.04.11
实验文件路径:	F:\
方案文件路径:
板编号	板 1
日期	2022-03-03
时间	10:12:05
检测仪类型:	Synergy 2
检测仪序列号:	271352
检测类型	检测仪
程序详细信息
板类型	96 WELL PLATE
检测	吸收光 终点
	全板
	波长: full
	检测速度: 正常, 延迟: 100 msec, 测量值/数据点: 8
结果
		1	2	3	4	5	6	7	8	9	10	11	12
	A	211	231	200
	B	189	197	211
	C	205	210	199
	D
	E
	F
	G
	H

## Sheet: 统计
			luc				re
		577	483	512		211	231	200		EV
		197	186	156		189	197	211		pcDNA3.1-RPS19BP1
		442	412	373		205	210	199		pcDNA3.1-RPS19BP1+si-LINC
				2.7346	2.09091	2.56
				1.04233	0.944162	0.739336
				2.1561	1.9619	1.87437
				矫正
				1.11162	0.849963	1.04065
				0.423711	0.383806	0.300543
				0.876462	0.797522	0.76194
